# Supplementary material for: A new species and additional records of Lobrathium Mulsant & Rey (Coleoptera, Staphylinidae, Paederinae) from South China
Source: Zookeys. 2016 Feb 23;(568):51–8. doi: 10.3897/zookeys.568.7622 (PMC4829669; doi:10.3897/zookeys.568.7622)
Supplement: XML Treatment for Lobrathium flexum [file zookeys.568.7622-treatment2.xml]

<!DOCTYPE tp:taxon-treatment
  PUBLIC "-//TaxonX//DTD Taxonomic Treatment Publishing DTD v0 20100105//EN" "tax-treatment-NSO.dtd">
<tp:taxon-treatment xmlns:tp="http://www.plazi.org/taxpub"><tp:treatment-meta><kwd-group><label>Taxon classification</label><kwd><named-content content-type="kingdom">Animalia</named-content></kwd><kwd><named-content content-type="order">Coleoptera</named-content></kwd><kwd><named-content content-type="family">Staphylinidae</named-content></kwd></kwd-group><mixed-citation publication-type="journal"><person-group><name><surname>Peng</surname><given-names>Zhong</given-names></name><name><surname>Li</surname><given-names>Li-Zhen</given-names></name><name><surname>Zhao</surname><given-names>Mei-Jun</given-names></name></person-group><article-title>A new species and additional records of <italic><tp:taxon-name><tp:taxon-name-part taxon-name-part-type="genus">Lobrathium</tp:taxon-name-part></tp:taxon-name></italic> Mulsant &amp; Rey (<tp:taxon-name><tp:taxon-name-part taxon-name-part-type="order">Coleoptera</tp:taxon-name-part></tp:taxon-name>, <tp:taxon-name><tp:taxon-name-part taxon-name-part-type="family">Staphylinidae</tp:taxon-name-part></tp:taxon-name>, <tp:taxon-name><tp:taxon-name-part taxon-name-part-type="subfamily">Paederinae</tp:taxon-name-part></tp:taxon-name>) from South China</article-title><source>Zookeys</source><day>23</day><month>2</month><year>2016</year><volume>2016</volume><issue>568</issue><fpage>51</fpage><lpage>58</lpage><pub-id pub-id-type="doi">10.3897/zookeys.568.7622</pub-id></mixed-citation></tp:treatment-meta><tp:nomenclature><tp:taxon-name>
            <tp:taxon-name-part taxon-name-part-type="genus">Lobrathium</tp:taxon-name-part>
            <tp:taxon-name-part taxon-name-part-type="species">flexum</tp:taxon-name-part>
          </tp:taxon-name><tp:taxon-authority>Assing, 2014</tp:taxon-authority><xref ref-type="fig" rid="F1">Figs 1A</xref><xref ref-type="fig" rid="F2">, 2A–C</xref><xref ref-type="fig" rid="F4">, 5</xref></tp:nomenclature><tp:treatment-sec sec-type="material"><title>Material studied.</title><p>China: Hunan: 1 ♂, 1 ♀, Yanling County, Nanfengmian, <named-content xmlns:xlink="http://www.w3.org/1999/xlink" content-type="dwc:verbatimCoordinates" xlink:type="simple">26°18'N 114°00'E</named-content>, 1600 m, 06.VI.2015, Peng, Shen, Tu &amp; Zhou leg. (<abbrev xmlns:xlink="http://www.w3.org/1999/xlink" content-type="institution" xlink:title="Insect Collection of Shanghai Normal University, Shanghai, China" xlink:type="simple">SNUC</abbrev>).</p></tp:treatment-sec><tp:treatment-sec sec-type="Comment"><title>Comment.</title><p>The original description is based on a male from Jiangxi. The previously unknown female sexual characters are as follows: posterior margin of tergite VIII convex (Fig. <xref ref-type="fig" rid="F2">2A</xref>); sternite VIII (Fig. <xref ref-type="fig" rid="F2">2B</xref>) weakly transverse, posteriorly broadly convex; tergite IX (Fig. <xref ref-type="fig" rid="F2">2C</xref>) undivided anteriorly. The above record from Hunan represents a new province record. For illustrations of the habitus and the male sexual characters see <xref ref-type="bibr" rid="B4">Assing (2014</xref>: figures 12–16).</p><fig id="F1" position="float" orientation="portrait"><label>Figure 1.</label><caption><p>Habitus: <bold>A</bold> <italic><tp:taxon-name><tp:taxon-name-part taxon-name-part-type="genus">Lobrathium</tp:taxon-name-part> <tp:taxon-name-part taxon-name-part-type="species">flexum</tp:taxon-name-part></tp:taxon-name></italic> <bold>B</bold> <italic><tp:taxon-name><tp:taxon-name-part taxon-name-part-type="genus">Lobrathium</tp:taxon-name-part> <tp:taxon-name-part taxon-name-part-type="species">kedian</tp:taxon-name-part></tp:taxon-name></italic>. Scale bars: 2.0 mm.</p></caption><graphic xmlns:xlink="http://www.w3.org/1999/xlink" xlink:href="zookeys-568-051-g001.jpg" position="float" orientation="portrait" xlink:type="simple" id="oo_79498.jpg"/></fig><fig id="F2" position="float" orientation="portrait"><label>Figure 2.</label><caption><p>
          <italic><tp:taxon-name><tp:taxon-name-part taxon-name-part-type="genus">Lobrathium</tp:taxon-name-part> <tp:taxon-name-part taxon-name-part-type="species">flexum</tp:taxon-name-part></tp:taxon-name></italic> (<bold>A–C</bold>) and <italic><tp:taxon-name><tp:taxon-name-part taxon-name-part-type="genus">Lobrathium</tp:taxon-name-part> <tp:taxon-name-part taxon-name-part-type="species">kedian</tp:taxon-name-part></tp:taxon-name></italic> (<bold>D–E</bold>). <bold>A</bold> female tergite VIII <bold>B</bold> female sternite VIII <bold>C</bold> female tergites IX–X <bold>D</bold> antenna <bold>E</bold> forebody. Scale bars: 0.5 mm (<bold>A–C</bold>), 1.0 mm (<bold>D–E</bold>).</p></caption><graphic xmlns:xlink="http://www.w3.org/1999/xlink" xlink:href="zookeys-568-051-g002.jpg" position="float" orientation="portrait" xlink:type="simple" id="oo_79499.jpg"/></fig></tp:treatment-sec><tp:treatment-sec><!--Section generated to contain objects referenced in tp:taxon-treatment.--><fig id="F4" position="float" orientation="portrait"><label>Figures 4–8.</label><caption><p>Habitats of <italic><tp:taxon-name><tp:taxon-name-part taxon-name-part-type="genus">Lobrathium</tp:taxon-name-part></tp:taxon-name></italic>. <bold>4</bold> Jiajin Shan, alt. 2500 m (<italic><tp:taxon-name><tp:taxon-name-part taxon-name-part-type="genus">Lobrathium</tp:taxon-name-part> <tp:taxon-name-part taxon-name-part-type="species">configens</tp:taxon-name-part></tp:taxon-name></italic>) <bold>5</bold> Nanfengmian, alt. 1600 m (<italic><tp:taxon-name><tp:taxon-name-part taxon-name-part-type="genus">Lobrathium</tp:taxon-name-part> <tp:taxon-name-part taxon-name-part-type="species">flexum</tp:taxon-name-part></tp:taxon-name></italic> and <italic><tp:taxon-name><tp:taxon-name-part taxon-name-part-type="genus">Lobrathium</tp:taxon-name-part> <tp:taxon-name-part taxon-name-part-type="species">hongkongense</tp:taxon-name-part></tp:taxon-name></italic>) <bold>6</bold> Xiling Xueshan, alt. 2150 m (<italic><tp:taxon-name><tp:taxon-name-part taxon-name-part-type="genus">Lobrathium</tp:taxon-name-part> <tp:taxon-name-part taxon-name-part-type="species">hebeatum</tp:taxon-name-part></tp:taxon-name></italic> and <italic><tp:taxon-name><tp:taxon-name-part taxon-name-part-type="genus">Lobrathium</tp:taxon-name-part></tp:taxon-name></italic> sp.) <bold>7</bold> Shiwangda Shan, alt. 300–500 m (<italic><tp:taxon-name><tp:taxon-name-part taxon-name-part-type="genus">Lobrathium</tp:taxon-name-part> <tp:taxon-name-part taxon-name-part-type="species">kedian</tp:taxon-name-part></tp:taxon-name></italic> sp. nov.) <bold>8</bold> <italic><tp:taxon-name><tp:taxon-name-part taxon-name-part-type="genus">Lobrathium</tp:taxon-name-part> <tp:taxon-name-part taxon-name-part-type="species">hongkongense</tp:taxon-name-part></tp:taxon-name></italic> walking on the stone.</p></caption><graphic xmlns:xlink="http://www.w3.org/1999/xlink" xlink:href="zookeys-568-051-g004.jpg" position="float" orientation="portrait" xlink:type="simple" id="oo_79501.jpg"/></fig></tp:treatment-sec><ref-list><ref id="B4"><mixed-citation xmlns:xlink="http://www.w3.org/1999/xlink" xlink:type="simple">
          <person-group><name name-style="western"><surname>Assing</surname><given-names>V</given-names></name></person-group> (<year>2014</year>) <article-title>A revision of Palaearctic <italic><tp:taxon-name><tp:taxon-name-part taxon-name-part-type="genus">Lobrathium</tp:taxon-name-part></tp:taxon-name></italic>. V. Three new species from the Himalaya and China, a new synonymy, and additional records (<tp:taxon-name><tp:taxon-name-part taxon-name-part-type="order">Coleoptera</tp:taxon-name-part></tp:taxon-name>: <tp:taxon-name><tp:taxon-name-part taxon-name-part-type="family">Staphylinidae</tp:taxon-name-part></tp:taxon-name>: <tp:taxon-name><tp:taxon-name-part taxon-name-part-type="subfamily">Paederinae</tp:taxon-name-part></tp:taxon-name>).</article-title> <source>Linzer Biologische Beiträge</source> <volume>46</volume>: <fpage>429</fpage>–<lpage>441</lpage>.</mixed-citation></ref></ref-list></tp:taxon-treatment>
