# Supplementary material for: A new species and additional records of Lobrathium Mulsant & Rey (Coleoptera, Staphylinidae, Paederinae) from South China
Source: Zookeys. 2016 Feb 23;(568):51–8. doi: 10.3897/zookeys.568.7622 (PMC4829669; doi:10.3897/zookeys.568.7622)
Supplement: XML Treatment for Lobrathium hongkongense [file zookeys.568.7622-treatment4.xml]

<!DOCTYPE tp:taxon-treatment
  PUBLIC "-//TaxonX//DTD Taxonomic Treatment Publishing DTD v0 20100105//EN" "tax-treatment-NSO.dtd">
<tp:taxon-treatment xmlns:tp="http://www.plazi.org/taxpub"><tp:treatment-meta><kwd-group><label>Taxon classification</label><kwd><named-content content-type="kingdom">Animalia</named-content></kwd><kwd><named-content content-type="order">Coleoptera</named-content></kwd><kwd><named-content content-type="family">Staphylinidae</named-content></kwd></kwd-group><mixed-citation publication-type="journal"><person-group><name><surname>Peng</surname><given-names>Zhong</given-names></name><name><surname>Li</surname><given-names>Li-Zhen</given-names></name><name><surname>Zhao</surname><given-names>Mei-Jun</given-names></name></person-group><article-title>A new species and additional records of <italic><tp:taxon-name><tp:taxon-name-part taxon-name-part-type="genus">Lobrathium</tp:taxon-name-part></tp:taxon-name></italic> Mulsant &amp; Rey (<tp:taxon-name><tp:taxon-name-part taxon-name-part-type="order">Coleoptera</tp:taxon-name-part></tp:taxon-name>, <tp:taxon-name><tp:taxon-name-part taxon-name-part-type="family">Staphylinidae</tp:taxon-name-part></tp:taxon-name>, <tp:taxon-name><tp:taxon-name-part taxon-name-part-type="subfamily">Paederinae</tp:taxon-name-part></tp:taxon-name>) from South China</article-title><source>Zookeys</source><day>23</day><month>2</month><year>2016</year><volume>2016</volume><issue>568</issue><fpage>51</fpage><lpage>58</lpage><pub-id pub-id-type="doi">10.3897/zookeys.568.7622</pub-id></mixed-citation></tp:treatment-meta><tp:nomenclature><tp:taxon-name>
            <tp:taxon-name-part taxon-name-part-type="genus">Lobrathium</tp:taxon-name-part>
            <tp:taxon-name-part taxon-name-part-type="species">hongkongense</tp:taxon-name-part>
          </tp:taxon-name><tp:taxon-authority>Bernhauer, 1931</tp:taxon-authority><xref ref-type="fig" rid="F4">Figs 5</xref><xref ref-type="fig" rid="F4">, 8</xref></tp:nomenclature><tp:treatment-sec sec-type="material"><title>Material studied.</title><p>China: Fujian: 3 ♂♂, Nanping, Mangdang Shan, <named-content xmlns:xlink="http://www.w3.org/1999/xlink" content-type="dwc:verbatimCoordinates" xlink:type="simple">26°41'51"N, 118°07'00"E</named-content>, 400 m, 10.IX.2015, Yan &amp; Tang leg. (<abbrev xmlns:xlink="http://www.w3.org/1999/xlink" content-type="institution" xlink:title="Insect Collection of Shanghai Normal University, Shanghai, China" xlink:type="simple">SNUC</abbrev>). Hunan: 2 ♂♂, 1 ♀, Yanling County, Nanfengmian, <named-content xmlns:xlink="http://www.w3.org/1999/xlink" content-type="dwc:verbatimCoordinates" xlink:type="simple">26°18'N 114°00'E</named-content>, 1600 m, 06.VI.2015, Peng, Shen, Tu &amp; Zhou leg. (<abbrev xmlns:xlink="http://www.w3.org/1999/xlink" content-type="institution" xlink:title="Insect Collection of Shanghai Normal University, Shanghai, China" xlink:type="simple">SNUC</abbrev>). Guangdong: 1 ♂, 1 ♀, Ruyuan County, Nanling Nature Reserve, Qingshuigu, <named-content xmlns:xlink="http://www.w3.org/1999/xlink" content-type="dwc:verbatimCoordinates" xlink:type="simple">24°54'57"N, 113°01'55"E</named-content>, 900 m, 04.V.2015, Peng, Tu &amp; Zhou leg. (<abbrev xmlns:xlink="http://www.w3.org/1999/xlink" content-type="institution" xlink:title="Insect Collection of Shanghai Normal University, Shanghai, China" xlink:type="simple">SNUC</abbrev>); 1 ♀, Jieyang, Puning, Wufeng Shan, 500 m, 08.VI.2015, Aranyu leg. (<abbrev xmlns:xlink="http://www.w3.org/1999/xlink" content-type="institution" xlink:title="Insect Collection of Shanghai Normal University, Shanghai, China" xlink:type="simple">SNUC</abbrev>).</p></tp:treatment-sec><tp:treatment-sec sec-type="Comment"><title>Comment.</title><p>
            <italic><tp:taxon-name><tp:taxon-name-part taxon-name-part-type="genus">Lobrathium</tp:taxon-name-part> <tp:taxon-name-part taxon-name-part-type="species">hongkongense</tp:taxon-name-part></tp:taxon-name></italic> was previously known from Japan, Hong Kong, Taiwan and the Chinese provinces Fujian, Guizhou, Zhejiang, Jiangsu, Sichuan, Yunnan, Guangxi, Hubei and Shaanxi (<xref ref-type="bibr" rid="B2">Assing 2012</xref>, <xref ref-type="bibr" rid="B3">2013</xref>; <xref ref-type="bibr" rid="B6">Li et al. 2013a</xref>, <xref ref-type="bibr" rid="B7">b</xref>). The specimens represent the first record from Hunan and Guangdong. For illustrations of <italic><tp:taxon-name><tp:taxon-name-part taxon-name-part-type="genus">Lobrathium</tp:taxon-name-part> <tp:taxon-name-part taxon-name-part-type="species">hongkongense</tp:taxon-name-part></tp:taxon-name></italic> see <xref ref-type="bibr" rid="B2">Assing (2012</xref>: figures 125–132) and <xref ref-type="bibr" rid="B6">Li et al. (2013a</xref>: figure 10).</p></tp:treatment-sec><tp:treatment-sec><!--Section generated to contain objects referenced in tp:taxon-treatment.--><fig id="F4" position="float" orientation="portrait"><label>Figures 4–8.</label><caption><p>Habitats of <italic><tp:taxon-name><tp:taxon-name-part taxon-name-part-type="genus">Lobrathium</tp:taxon-name-part></tp:taxon-name></italic>. <bold>4</bold> Jiajin Shan, alt. 2500 m (<italic><tp:taxon-name><tp:taxon-name-part taxon-name-part-type="genus">Lobrathium</tp:taxon-name-part> <tp:taxon-name-part taxon-name-part-type="species">configens</tp:taxon-name-part></tp:taxon-name></italic>) <bold>5</bold> Nanfengmian, alt. 1600 m (<italic><tp:taxon-name><tp:taxon-name-part taxon-name-part-type="genus">Lobrathium</tp:taxon-name-part> <tp:taxon-name-part taxon-name-part-type="species">flexum</tp:taxon-name-part></tp:taxon-name></italic> and <italic><tp:taxon-name><tp:taxon-name-part taxon-name-part-type="genus">Lobrathium</tp:taxon-name-part> <tp:taxon-name-part taxon-name-part-type="species">hongkongense</tp:taxon-name-part></tp:taxon-name></italic>) <bold>6</bold> Xiling Xueshan, alt. 2150 m (<italic><tp:taxon-name><tp:taxon-name-part taxon-name-part-type="genus">Lobrathium</tp:taxon-name-part> <tp:taxon-name-part taxon-name-part-type="species">hebeatum</tp:taxon-name-part></tp:taxon-name></italic> and <italic><tp:taxon-name><tp:taxon-name-part taxon-name-part-type="genus">Lobrathium</tp:taxon-name-part></tp:taxon-name></italic> sp.) <bold>7</bold> Shiwangda Shan, alt. 300–500 m (<italic><tp:taxon-name><tp:taxon-name-part taxon-name-part-type="genus">Lobrathium</tp:taxon-name-part> <tp:taxon-name-part taxon-name-part-type="species">kedian</tp:taxon-name-part></tp:taxon-name></italic> sp. nov.) <bold>8</bold> <italic><tp:taxon-name><tp:taxon-name-part taxon-name-part-type="genus">Lobrathium</tp:taxon-name-part> <tp:taxon-name-part taxon-name-part-type="species">hongkongense</tp:taxon-name-part></tp:taxon-name></italic> walking on the stone.</p></caption><graphic xmlns:xlink="http://www.w3.org/1999/xlink" xlink:href="zookeys-568-051-g004.jpg" position="float" orientation="portrait" xlink:type="simple" id="oo_79501.jpg"/></fig></tp:treatment-sec><ref-list><ref id="B2"><mixed-citation xmlns:xlink="http://www.w3.org/1999/xlink" xlink:type="simple">
          <person-group><name name-style="western"><surname>Assing</surname><given-names>V</given-names></name></person-group> (<year>2012</year>) <article-title>A revision of East Palaearctic <italic><tp:taxon-name><tp:taxon-name-part taxon-name-part-type="genus">Lobrathium</tp:taxon-name-part></tp:taxon-name></italic> (<tp:taxon-name><tp:taxon-name-part taxon-name-part-type="order">Coleoptera</tp:taxon-name-part></tp:taxon-name>: <tp:taxon-name><tp:taxon-name-part taxon-name-part-type="family">Staphylinidae</tp:taxon-name-part></tp:taxon-name>: <tp:taxon-name><tp:taxon-name-part taxon-name-part-type="subfamily">Paederinae</tp:taxon-name-part></tp:taxon-name>).</article-title> <source>Bonn Zoological Bulletin</source> <volume>61</volume>: <fpage>49</fpage>–<lpage>128</lpage>.</mixed-citation></ref><ref id="B3"><mixed-citation xmlns:xlink="http://www.w3.org/1999/xlink" xlink:type="simple">
          <person-group><name name-style="western"><surname>Assing</surname><given-names>V</given-names></name></person-group> (<year>2013</year>) <article-title>A revision of Palaearctic <italic><tp:taxon-name><tp:taxon-name-part taxon-name-part-type="genus">Lobrathium</tp:taxon-name-part></tp:taxon-name></italic>. IV. Three new species from Nepal and China, and additional records (<tp:taxon-name><tp:taxon-name-part taxon-name-part-type="order">Coleoptera</tp:taxon-name-part></tp:taxon-name>: <tp:taxon-name><tp:taxon-name-part taxon-name-part-type="family">Staphylinidae</tp:taxon-name-part></tp:taxon-name>: <tp:taxon-name><tp:taxon-name-part taxon-name-part-type="subfamily">Paederinae</tp:taxon-name-part></tp:taxon-name>).</article-title> <source>Linzer Biologische Beiträge</source> <volume>45</volume>: <fpage>191</fpage>–<lpage>204</lpage>.</mixed-citation></ref><ref id="B6"><mixed-citation xmlns:xlink="http://www.w3.org/1999/xlink" xlink:type="simple">
          <person-group><name name-style="western"><surname>Li</surname><given-names>W-R</given-names></name><name name-style="western"><surname>Zhao</surname><given-names>M-J</given-names></name><name name-style="western"><surname>Dai</surname><given-names>C-C</given-names></name><name name-style="western"><surname>Li</surname><given-names>L-Z</given-names></name></person-group> (<year>2013a</year>) <article-title>New species and records of <italic><tp:taxon-name><tp:taxon-name-part taxon-name-part-type="genus">Lobrathium</tp:taxon-name-part></tp:taxon-name></italic> Mulsant &amp; Rey (<tp:taxon-name><tp:taxon-name-part taxon-name-part-type="order">Coleoptera</tp:taxon-name-part></tp:taxon-name>, <tp:taxon-name><tp:taxon-name-part taxon-name-part-type="family">Staphylinidae</tp:taxon-name-part></tp:taxon-name>, <tp:taxon-name><tp:taxon-name-part taxon-name-part-type="subfamily">Paederinae</tp:taxon-name-part></tp:taxon-name>) from China.</article-title> <source>ZooKeys</source> <volume>304</volume>: <fpage>49</fpage>–<lpage>81</lpage>. doi: <ext-link xlink:type="simple" ext-link-type="doi" xlink:href="10.3897/zookeys.304.5406">10.3897/zookeys.304.5406</ext-link></mixed-citation></ref><ref id="B7"><mixed-citation xmlns:xlink="http://www.w3.org/1999/xlink" xlink:type="simple">
          <person-group><name name-style="western"><surname>Li</surname><given-names>W-R</given-names></name><name name-style="western"><surname>Dai</surname><given-names>C-C</given-names></name><name name-style="western"><surname>Li</surname><given-names>L-Z</given-names></name></person-group> (<year>2013b</year>) <article-title>A new species and additional records of <italic><tp:taxon-name><tp:taxon-name-part taxon-name-part-type="genus">Lobrathium</tp:taxon-name-part></tp:taxon-name></italic> Mulsant &amp; Rey (<tp:taxon-name><tp:taxon-name-part taxon-name-part-type="order">Coleoptera</tp:taxon-name-part></tp:taxon-name>, <tp:taxon-name><tp:taxon-name-part taxon-name-part-type="family">Staphylinidae</tp:taxon-name-part></tp:taxon-name>, <tp:taxon-name><tp:taxon-name-part taxon-name-part-type="subfamily">Paederinae</tp:taxon-name-part></tp:taxon-name>) from China.</article-title> <source>ZooKeys</source> <volume>326</volume>: <fpage>47</fpage>–<lpage>53</lpage>. doi: <ext-link xlink:type="simple" ext-link-type="doi" xlink:href="10.3897/zookeys.326.5970">10.3897/zookeys.326.5970</ext-link></mixed-citation></ref></ref-list></tp:taxon-treatment>
