# Supplementary material for: A new species and additional records of Lobrathium Mulsant & Rey (Coleoptera, Staphylinidae, Paederinae) from South China
Source: Zookeys. 2016 Feb 23;(568):51–8. doi: 10.3897/zookeys.568.7622 (PMC4829669; doi:10.3897/zookeys.568.7622)
Supplement: XML Treatment for Lobrathium kedian [file zookeys.568.7622-treatment5.xml]

<!DOCTYPE tp:taxon-treatment
  PUBLIC "-//TaxonX//DTD Taxonomic Treatment Publishing DTD v0 20100105//EN" "tax-treatment-NSO.dtd">
<tp:taxon-treatment xmlns:tp="http://www.plazi.org/taxpub"><tp:treatment-meta><kwd-group><label>Taxon classification</label><kwd><named-content content-type="kingdom">Animalia</named-content></kwd><kwd><named-content content-type="order">Coleoptera</named-content></kwd><kwd><named-content content-type="family">Staphylinidae</named-content></kwd></kwd-group><mixed-citation publication-type="journal"><person-group><name><surname>Peng</surname><given-names>Zhong</given-names></name><name><surname>Li</surname><given-names>Li-Zhen</given-names></name><name><surname>Zhao</surname><given-names>Mei-Jun</given-names></name></person-group><article-title>A new species and additional records of <italic><tp:taxon-name><tp:taxon-name-part taxon-name-part-type="genus">Lobrathium</tp:taxon-name-part></tp:taxon-name></italic> Mulsant &amp; Rey (<tp:taxon-name><tp:taxon-name-part taxon-name-part-type="order">Coleoptera</tp:taxon-name-part></tp:taxon-name>, <tp:taxon-name><tp:taxon-name-part taxon-name-part-type="family">Staphylinidae</tp:taxon-name-part></tp:taxon-name>, <tp:taxon-name><tp:taxon-name-part taxon-name-part-type="subfamily">Paederinae</tp:taxon-name-part></tp:taxon-name>) from South China</article-title><source>Zookeys</source><day>23</day><month>2</month><year>2016</year><volume>2016</volume><issue>568</issue><fpage>51</fpage><lpage>58</lpage><pub-id pub-id-type="doi">10.3897/zookeys.568.7622</pub-id></mixed-citation></tp:treatment-meta><tp:nomenclature><tp:taxon-name>
            <tp:taxon-name-part taxon-name-part-type="genus">Lobrathium</tp:taxon-name-part>
            <tp:taxon-name-part taxon-name-part-type="species">kedian</tp:taxon-name-part>
            <object-id xmlns:xlink="http://www.w3.org/1999/xlink" content-type="zoobank" xlink:type="simple">http://zoobank.org/546F9FE5-C3BA-469F-A96A-8FC2117C7634</object-id>
          </tp:taxon-name><tp:taxon-authority>Z. Peng &amp; L.-Z. Li</tp:taxon-authority><tp:taxon-status xmlns:xlink="http://www.w3.org/1999/xlink" xlink:type="simple">sp. n.</tp:taxon-status><xref ref-type="fig" rid="F1">Figs 1B</xref><xref ref-type="fig" rid="F3">, 3</xref><xref ref-type="fig" rid="F4">, 7</xref><!--PageBreak--></tp:nomenclature><tp:treatment-sec sec-type="type material"><title>Type material.</title><p>Holotype: ♂, labelled ‘China: Guangxi Prov., Shangsi County, Shiwanda Shan, 300–500 m, <named-content xmlns:xlink="http://www.w3.org/1999/xlink" content-type="dwc:verbatimCoordinates" xlink:type="simple">21°54'N, 107°54'E</named-content>, 25–IV–2011, Peng &amp; Zhu leg.’ (<abbrev xmlns:xlink="http://www.w3.org/1999/xlink" content-type="institution" xlink:title="Insect Collection of Shanghai Normal University, Shanghai, China" xlink:type="simple">SNUC</abbrev>). Paratypes: 8 ♂♂, 8 ♀♀, same label data as holotype (<abbrev xmlns:xlink="http://www.w3.org/1999/xlink" content-type="institution" xlink:title="Insect Collection of Shanghai Normal University, Shanghai, China" xlink:type="simple">SNUC</abbrev>).</p></tp:treatment-sec><tp:treatment-sec sec-type="Description"><title>Description.</title><p>Measurements (in mm) and ratios: BL 9.88–10.20, <abbrev xmlns:xlink="http://www.w3.org/1999/xlink" xlink:title="forebody length" xlink:type="simple">FL</abbrev> 5.49–5.62, <abbrev xmlns:xlink="http://www.w3.org/1999/xlink" xlink:title="head length" xlink:type="simple">HL</abbrev> 1.37–1.42, <abbrev xmlns:xlink="http://www.w3.org/1999/xlink" xlink:title="head width" xlink:type="simple">HW</abbrev> 1.36–1.44, <abbrev xmlns:xlink="http://www.w3.org/1999/xlink" xlink:title="length of antenna" xlink:type="simple">AnL</abbrev> 3.13–3.20, <abbrev xmlns:xlink="http://www.w3.org/1999/xlink" xlink:title="length of pronotum" xlink:type="simple">PL</abbrev> 1.57–1.63, <abbrev xmlns:xlink="http://www.w3.org/1999/xlink" xlink:title="maximum width of pronotum" xlink:type="simple">PW</abbrev> 1.24–1.30, <abbrev xmlns:xlink="http://www.w3.org/1999/xlink" xlink:title="elytral length" xlink:type="simple">EL</abbrev> 1.35–1.39, <abbrev xmlns:xlink="http://www.w3.org/1999/xlink" xlink:title="maximum width of the elytra" xlink:type="simple">EW</abbrev> 1.39–1.46, <abbrev xmlns:xlink="http://www.w3.org/1999/xlink" xlink:title="length of aedeagus" xlink:type="simple">AL</abbrev> 1.13–1.20, <abbrev xmlns:xlink="http://www.w3.org/1999/xlink" xlink:title="head length" xlink:type="simple">HL</abbrev>/<abbrev xmlns:xlink="http://www.w3.org/1999/xlink" xlink:title="head width" xlink:type="simple">HW</abbrev> 0.97–1.00, <abbrev xmlns:xlink="http://www.w3.org/1999/xlink" xlink:title="head width" xlink:type="simple">HW</abbrev>/<abbrev xmlns:xlink="http://www.w3.org/1999/xlink" xlink:title="maximum width of pronotum" xlink:type="simple">PW</abbrev> 1.06–1.10, <abbrev xmlns:xlink="http://www.w3.org/1999/xlink" xlink:title="head length" xlink:type="simple">HL</abbrev>/<abbrev xmlns:xlink="http://www.w3.org/1999/xlink" xlink:title="length of pronotum" xlink:type="simple">PL</abbrev> 0.85–0.88, <abbrev xmlns:xlink="http://www.w3.org/1999/xlink" xlink:title="length of pronotum" xlink:type="simple">PL</abbrev>/<abbrev xmlns:xlink="http://www.w3.org/1999/xlink" xlink:title="maximum width of pronotum" xlink:type="simple">PW</abbrev> 1.25–1.27, <abbrev xmlns:xlink="http://www.w3.org/1999/xlink" xlink:title="elytral length" xlink:type="simple">EL</abbrev>/<abbrev xmlns:xlink="http://www.w3.org/1999/xlink" xlink:title="length of pronotum" xlink:type="simple">PL</abbrev> 0.84–0.87.</p><p>Habitus as in Fig. <xref ref-type="fig" rid="F1">1B</xref>. Coloration: body black, mandibles dark brown, labial palpi light brown; antennae dark brown to light brown; legs with blackish brown profemora and protibiae, basal halves of meso- and metafemora yellowish brown, distal halves gradually infuscate.</p><p>Head as wide as long, widest behind eyes; punctation coarse and very dense; interstices without microsculpture. Antenna as in Fig. <xref ref-type="fig" rid="F2">2D</xref>.</p><p>Pronotum distinctly longer than wide, with impunctate midline; punctation coarse and dense, but distinctly sparser than that of head; interstices glossy.</p><p>Elytra distinctly broader than pronotum; punctation coarse, arranged in irregular series only laterally. Hind wings approximately 1.85–2.02 times as long as elytra.</p><p>Abdomen somewhat narrower than elytra; punctation fine and dense; posterior margin of tergite VII with palisade fringe.</p><p>Male. Sternite VII (Fig. <xref ref-type="fig" rid="F3">3D</xref>) strongly transverse and with shallow median impression posteriorly, without modified setae, posterior margin broadly concave; sternite VIII (Fig. <xref ref-type="fig" rid="F3">3E</xref>) posteriorly with deep impression, this impression with a cluster of numerous short peg-setae, postero-laterally with a cluster of short black setae; posterior excision large, deep and U-shaped; aedeagus (Figs <xref ref-type="fig" rid="F3">3F, G</xref>) with apically bifid ventral process in ventral view and broad dorsal plate.</p><fig id="F3" position="float" orientation="portrait"><label>Figure 3.</label><caption><p>
          <italic><tp:taxon-name><tp:taxon-name-part taxon-name-part-type="genus">Lobrathium</tp:taxon-name-part> <tp:taxon-name-part taxon-name-part-type="species">kedian</tp:taxon-name-part></tp:taxon-name></italic>. <bold>A</bold> female tergite VIII <bold>B</bold> female sternite VIII <bold>C</bold> female tergites IX–X <bold>D</bold> male tergite VIII <bold>E</bold> male sternite VIII <bold>F</bold> aedeagus in ventral view <bold>G</bold> aedeagus in lateral view. Scale bars: 0.5 mm.</p></caption><graphic xmlns:xlink="http://www.w3.org/1999/xlink" xlink:href="zookeys-568-051-g003.jpg" position="float" orientation="portrait" xlink:type="simple" id="oo_79500.jpg"/></fig><p>Female. Posterior margin of tergite VIII (Fig. <xref ref-type="fig" rid="F3">3A</xref>) convex; sternite VIII (Fig. <xref ref-type="fig" rid="F3">3B</xref>) weakly transverse, posterior margin broadly convex; tergite IX (Fig. <xref ref-type="fig" rid="F3">3C</xref>) slender and undivided anteriorly.</p></tp:treatment-sec><tp:treatment-sec sec-type="Distribution and natural history"><title>Distribution and natural history.</title><p>The type locality is situated in Shiwangda Shan to the south of Shangsi, southern Guangxi. The specimens were sifted from leaf litter in broad-leaved forests at altitudes of 300–500 m (Fig. <xref ref-type="fig" rid="F4">7</xref>).</p><fig id="F4" position="float" orientation="portrait"><label>Figures 4–8.</label><caption><p>Habitats of <italic><tp:taxon-name><tp:taxon-name-part taxon-name-part-type="genus">Lobrathium</tp:taxon-name-part></tp:taxon-name></italic>. <bold>4</bold> Jiajin Shan, alt. 2500 m (<italic><tp:taxon-name><tp:taxon-name-part taxon-name-part-type="genus">Lobrathium</tp:taxon-name-part> <tp:taxon-name-part taxon-name-part-type="species">configens</tp:taxon-name-part></tp:taxon-name></italic>) <bold>5</bold> Nanfengmian, alt. 1600 m (<italic><tp:taxon-name><tp:taxon-name-part taxon-name-part-type="genus">Lobrathium</tp:taxon-name-part> <tp:taxon-name-part taxon-name-part-type="species">flexum</tp:taxon-name-part></tp:taxon-name></italic> and <italic><tp:taxon-name><tp:taxon-name-part taxon-name-part-type="genus">Lobrathium</tp:taxon-name-part> <tp:taxon-name-part taxon-name-part-type="species">hongkongense</tp:taxon-name-part></tp:taxon-name></italic>) <bold>6</bold> Xiling Xueshan, alt. 2150 m (<italic><tp:taxon-name><tp:taxon-name-part taxon-name-part-type="genus">Lobrathium</tp:taxon-name-part> <tp:taxon-name-part taxon-name-part-type="species">hebeatum</tp:taxon-name-part></tp:taxon-name></italic> and <italic><tp:taxon-name><tp:taxon-name-part taxon-name-part-type="genus">Lobrathium</tp:taxon-name-part></tp:taxon-name></italic> sp.) <bold>7</bold> Shiwangda Shan, alt. 300–500 m (<italic><tp:taxon-name><tp:taxon-name-part taxon-name-part-type="genus">Lobrathium</tp:taxon-name-part> <tp:taxon-name-part taxon-name-part-type="species">kedian</tp:taxon-name-part></tp:taxon-name></italic> sp. nov.) <bold>8</bold> <italic><tp:taxon-name><tp:taxon-name-part taxon-name-part-type="genus">Lobrathium</tp:taxon-name-part> <tp:taxon-name-part taxon-name-part-type="species">hongkongense</tp:taxon-name-part></tp:taxon-name></italic> walking on the stone.</p></caption><graphic xmlns:xlink="http://www.w3.org/1999/xlink" xlink:href="zookeys-568-051-g004.jpg" position="float" orientation="portrait" xlink:type="simple" id="oo_79501.jpg"/></fig></tp:treatment-sec><tp:treatment-sec sec-type="Etymology"><title>Etymology.</title><p>The specific name is the Chinese noun “kedian” (punctation) in apposition. It refers to the punctation of the head of <italic><tp:taxon-name><tp:taxon-name-part taxon-name-part-type="genus">Lobrathium</tp:taxon-name-part> <tp:taxon-name-part taxon-name-part-type="species">kedian</tp:taxon-name-part></tp:taxon-name></italic>, which is denser than that of other species known from Guangxi.</p><!--PageBreak--></tp:treatment-sec><tp:treatment-sec sec-type="Comparative notes"><title>Comparative notes.</title><p>
            <italic><tp:taxon-name><tp:taxon-name-part taxon-name-part-type="genus">Lobrathium</tp:taxon-name-part> <tp:taxon-name-part taxon-name-part-type="species">kedian</tp:taxon-name-part></tp:taxon-name></italic> shares a bifid ventral process with <italic><tp:taxon-name><tp:taxon-name-part taxon-name-part-type="genus">Lobrathium</tp:taxon-name-part> <tp:taxon-name-part taxon-name-part-type="species">digitatum</tp:taxon-name-part></tp:taxon-name></italic> Assing, 2010 from Taiwan, but differs from it in many respects, particularly by larger body size, the shape and chaetotaxy of the male sternite VIII and by the shape of the aedeagus. For illustrations of <italic><tp:taxon-name><tp:taxon-name-part taxon-name-part-type="genus">Lobrathium</tp:taxon-name-part> <tp:taxon-name-part taxon-name-part-type="species">digitatum</tp:taxon-name-part></tp:taxon-name></italic> see <xref ref-type="bibr" rid="B1">Assing (2010</xref>: figures 203–210).</p></tp:treatment-sec><tp:treatment-sec><!--Section generated to contain objects referenced in tp:taxon-treatment.--><fig id="F1" position="float" orientation="portrait"><label>Figure 1.</label><caption><p>Habitus: <bold>A</bold> <italic><tp:taxon-name><tp:taxon-name-part taxon-name-part-type="genus">Lobrathium</tp:taxon-name-part> <tp:taxon-name-part taxon-name-part-type="species">flexum</tp:taxon-name-part></tp:taxon-name></italic> <bold>B</bold> <italic><tp:taxon-name><tp:taxon-name-part taxon-name-part-type="genus">Lobrathium</tp:taxon-name-part> <tp:taxon-name-part taxon-name-part-type="species">kedian</tp:taxon-name-part></tp:taxon-name></italic>. Scale bars: 2.0 mm.</p></caption><graphic xmlns:xlink="http://www.w3.org/1999/xlink" xlink:href="zookeys-568-051-g001.jpg" position="float" orientation="portrait" xlink:type="simple" id="oo_79498.jpg"/></fig><fig id="F2" position="float" orientation="portrait"><label>Figure 2.</label><caption><p>
          <italic><tp:taxon-name><tp:taxon-name-part taxon-name-part-type="genus">Lobrathium</tp:taxon-name-part> <tp:taxon-name-part taxon-name-part-type="species">flexum</tp:taxon-name-part></tp:taxon-name></italic> (<bold>A–C</bold>) and <italic><tp:taxon-name><tp:taxon-name-part taxon-name-part-type="genus">Lobrathium</tp:taxon-name-part> <tp:taxon-name-part taxon-name-part-type="species">kedian</tp:taxon-name-part></tp:taxon-name></italic> (<bold>D–E</bold>). <bold>A</bold> female tergite VIII <bold>B</bold> female sternite VIII <bold>C</bold> female tergites IX–X <bold>D</bold> antenna <bold>E</bold> forebody. Scale bars: 0.5 mm (<bold>A–C</bold>), 1.0 mm (<bold>D–E</bold>).</p></caption><graphic xmlns:xlink="http://www.w3.org/1999/xlink" xlink:href="zookeys-568-051-g002.jpg" position="float" orientation="portrait" xlink:type="simple" id="oo_79499.jpg"/></fig></tp:treatment-sec><ref-list><ref id="B1"><mixed-citation xmlns:xlink="http://www.w3.org/1999/xlink" xlink:type="simple">
          <person-group><name name-style="western"><surname>Assing</surname><given-names>V</given-names></name></person-group> (<year>2010</year>) <article-title>On the <tp:taxon-name><tp:taxon-name-part taxon-name-part-type="subtribe">Lathrobiina</tp:taxon-name-part></tp:taxon-name> of Taiwan (<tp:taxon-name><tp:taxon-name-part taxon-name-part-type="order">Coleoptera</tp:taxon-name-part></tp:taxon-name>: <tp:taxon-name><tp:taxon-name-part taxon-name-part-type="family">Staphylinidae</tp:taxon-name-part></tp:taxon-name>: <tp:taxon-name><tp:taxon-name-part taxon-name-part-type="subfamily">Paederinae</tp:taxon-name-part></tp:taxon-name>).</article-title> <source>Beiträge zur Entomologie, Berlin</source> <volume>60</volume>: <fpage>301</fpage>–<lpage>361</lpage>.</mixed-citation></ref></ref-list></tp:taxon-treatment>
