# Supplementary material for: A new species and additional records of Lobrathium Mulsant & Rey (Coleoptera, Staphylinidae, Paederinae) from South China
Source: Zookeys. 2016 Feb 23;(568):51–8. doi: 10.3897/zookeys.568.7622 (PMC4829669; doi:10.3897/zookeys.568.7622)
Supplement: XML Treatment for Lobrathium [file zookeys.568.7622-treatment6.xml]

<!DOCTYPE tp:taxon-treatment
  PUBLIC "-//TaxonX//DTD Taxonomic Treatment Publishing DTD v0 20100105//EN" "tax-treatment-NSO.dtd">
<tp:taxon-treatment xmlns:tp="http://www.plazi.org/taxpub"><tp:treatment-meta><kwd-group><label>Taxon classification</label><kwd><named-content content-type="kingdom">Animalia</named-content></kwd><kwd><named-content content-type="order">Coleoptera</named-content></kwd><kwd><named-content content-type="family">Staphylinidae</named-content></kwd></kwd-group><mixed-citation publication-type="journal"><person-group><name><surname>Peng</surname><given-names>Zhong</given-names></name><name><surname>Li</surname><given-names>Li-Zhen</given-names></name><name><surname>Zhao</surname><given-names>Mei-Jun</given-names></name></person-group><article-title>A new species and additional records of <italic><tp:taxon-name><tp:taxon-name-part taxon-name-part-type="genus">Lobrathium</tp:taxon-name-part></tp:taxon-name></italic> Mulsant &amp; Rey (<tp:taxon-name><tp:taxon-name-part taxon-name-part-type="order">Coleoptera</tp:taxon-name-part></tp:taxon-name>, <tp:taxon-name><tp:taxon-name-part taxon-name-part-type="family">Staphylinidae</tp:taxon-name-part></tp:taxon-name>, <tp:taxon-name><tp:taxon-name-part taxon-name-part-type="subfamily">Paederinae</tp:taxon-name-part></tp:taxon-name>) from South China</article-title><source>Zookeys</source><day>23</day><month>2</month><year>2016</year><volume>2016</volume><issue>568</issue><fpage>51</fpage><lpage>58</lpage><pub-id pub-id-type="doi">10.3897/zookeys.568.7622</pub-id></mixed-citation></tp:treatment-meta><tp:nomenclature><tp:taxon-name>
            <tp:taxon-name-part taxon-name-part-type="genus">Lobrathium</tp:taxon-name-part>
          </tp:taxon-name><tp:taxon-authority>sp.</tp:taxon-authority><xref ref-type="fig" rid="F4">Fig. 6</xref></tp:nomenclature><tp:treatment-sec sec-type="material"><title>Material studied.</title><p>China: Sichuan: 1 ♀, Dayi County, Xiling Xueshan, <named-content xmlns:xlink="http://www.w3.org/1999/xlink" content-type="dwc:verbatimCoordinates" xlink:type="simple">30°41'59"N, 103°12'10"E</named-content>, 2150 m, 29.VII.2015, Jiang, Peng, Tu &amp; Zhou leg. (<abbrev xmlns:xlink="http://www.w3.org/1999/xlink" content-type="institution" xlink:title="Insect Collection of Shanghai Normal University, Shanghai, China" xlink:type="simple">SNUC</abbrev>).</p><!--PageBreak--></tp:treatment-sec><tp:treatment-sec sec-type="Comment"><title>Comment.</title><p>This species is similar and probably closely related to <italic><tp:taxon-name><tp:taxon-name-part taxon-name-part-type="genus">Lobrathium</tp:taxon-name-part> <tp:taxon-name-part taxon-name-part-type="species">daxuense</tp:taxon-name-part></tp:taxon-name></italic> Assing, 2012. The female represents an undescribed species distinguished from its congeners particularly by the light brown coloration, large body size (8.34 mm), much denser punctation of the head, a slender pronotum, and the female secondary sexual characters.</p><!--PageBreak--></tp:treatment-sec><tp:treatment-sec><!--Section generated to contain objects referenced in tp:taxon-treatment.--><fig id="F4" position="float" orientation="portrait"><label>Figures 4–8.</label><caption><p>Habitats of <italic><tp:taxon-name><tp:taxon-name-part taxon-name-part-type="genus">Lobrathium</tp:taxon-name-part></tp:taxon-name></italic>. <bold>4</bold> Jiajin Shan, alt. 2500 m (<italic><tp:taxon-name><tp:taxon-name-part taxon-name-part-type="genus">Lobrathium</tp:taxon-name-part> <tp:taxon-name-part taxon-name-part-type="species">configens</tp:taxon-name-part></tp:taxon-name></italic>) <bold>5</bold> Nanfengmian, alt. 1600 m (<italic><tp:taxon-name><tp:taxon-name-part taxon-name-part-type="genus">Lobrathium</tp:taxon-name-part> <tp:taxon-name-part taxon-name-part-type="species">flexum</tp:taxon-name-part></tp:taxon-name></italic> and <italic><tp:taxon-name><tp:taxon-name-part taxon-name-part-type="genus">Lobrathium</tp:taxon-name-part> <tp:taxon-name-part taxon-name-part-type="species">hongkongense</tp:taxon-name-part></tp:taxon-name></italic>) <bold>6</bold> Xiling Xueshan, alt. 2150 m (<italic><tp:taxon-name><tp:taxon-name-part taxon-name-part-type="genus">Lobrathium</tp:taxon-name-part> <tp:taxon-name-part taxon-name-part-type="species">hebeatum</tp:taxon-name-part></tp:taxon-name></italic> and <italic><tp:taxon-name><tp:taxon-name-part taxon-name-part-type="genus">Lobrathium</tp:taxon-name-part></tp:taxon-name></italic> sp.) <bold>7</bold> Shiwangda Shan, alt. 300–500 m (<italic><tp:taxon-name><tp:taxon-name-part taxon-name-part-type="genus">Lobrathium</tp:taxon-name-part> <tp:taxon-name-part taxon-name-part-type="species">kedian</tp:taxon-name-part></tp:taxon-name></italic> sp. nov.) <bold>8</bold> <italic><tp:taxon-name><tp:taxon-name-part taxon-name-part-type="genus">Lobrathium</tp:taxon-name-part> <tp:taxon-name-part taxon-name-part-type="species">hongkongense</tp:taxon-name-part></tp:taxon-name></italic> walking on the stone.</p></caption><graphic xmlns:xlink="http://www.w3.org/1999/xlink" xlink:href="zookeys-568-051-g004.jpg" position="float" orientation="portrait" xlink:type="simple" id="oo_79501.jpg"/></fig></tp:treatment-sec></tp:taxon-treatment>
